# Supplementary material for: Impedance sources (Z sources) with inherent fault protection for resilient and fire-free electricity grids
Source: Sci Rep. 2024 Feb 6;14:3062. doi: 10.1038/s41598-024-53452-y (PMC10847111; doi:10.1038/s41598-024-53452-y)
Supplement: Supplementary file 1 — Supplementary Information. [file 41598_2024_53452_MOESM1_ESM.xlsx]

## Sheet: Sheet1
Rated Power	Rated Voltage	Current base
2000000	398.4	2898.34	2898.34
Analytical
current/A	voltage/V		current/pu	voltage/pu
			0	0	0Hz	0
706.573	15.0134		0.243785	0.0376842	0.3Hz	0.3
4997.65	216.622		1.72431	0.54373	5.7Hz	5.7
3626.76	368.901		1.25132	0.925956	10.56Hz	10.561
3053.99	431.099		1.0537	1.08208	10.75Hz	10.751
2509.39	506.166		0.865801	1.2705	11.37Hz	11.37
2030.52	568.365		0.700578	1.42662	11.97Hz	11.97
1438.97	660.59		0.496479	1.65811	13.6Hz	13.6
1316.9	675.603		0.454363	1.69579	13.6Hz	13.6
1185.45	684.182		0.409008	1.71733	13.6Hz	13.6
1119.72	692.761		0.38633	1.73886	13.6Hz	13.6
199.531	800		0.0688429	2.00803	15.53Hz	15.53
			0	2.101	15.74Hz	15.74
Simulation
current/A	voltage/V		current/pu	voltage/pu
			0	0	0Hz	0
734.742	18.4049		0.253504	0.0461971	0.28Hz	0.28
4997.65	198.773		1.72431	0.498928	5.6Hz	5.6
3579.81	357.669		1.23512	0.897763	9.5Hz	9.5
3025.82	424.233		1.04398	1.06484	10.06Hz	10.06
2490.61	497.239		0.859322	1.24809	10.88Hz	10.88
2011.74	563.804		0.694099	1.41517	11.63Hz	11.63
1420.19	649.693		0.49	1.63076	13.54Hz	13.54
1288.73	666.871		0.444644	1.67387	13.54Hz	13.54
1185.45	681.902		0.409008	1.7116	13.54Hz	13.54
1119.72	692.638		0.38633	1.73855	13.54Hz	13.54
227.7	819.325		0.0785619	2.05654	15.7Hz	15.7
			0	2.1257	16.08Hz	16.08
